# Supplementary material for: Accurate Prognosis Prediction of Pancreatic Ductal Adenocarcinoma Using Integrated Clinico-Genomic Data of Endoscopic Ultrasound-Guided Fine Needle Biopsy
Source: Cancers (Basel). 2021 Jun 3;13(11):2791. doi: 10.3390/cancers13112791 (PMC8199936; doi:10.3390/cancers13112791)
Supplement: Supplementary file 1 [file cancers-13-02791-s001.zip]

Archive with 3 entries (3 files):
- cancers-1199860-supplementary/supplementary figures.docx
- cancers-1199860-supplementary/supplementary figures.pdf
- cancers-1199860-supplementary/Supplementary Tables.xlsx
