# Supplementary material for: Accurate Prognosis Prediction of Pancreatic Ductal Adenocarcinoma Using Integrated Clinico-Genomic Data of Endoscopic Ultrasound-Guided Fine Needle Biopsy
Source: Cancers (Basel). 2021 Jun 3;13(11):2791. doi: 10.3390/cancers13112791 (PMC8199936; doi:10.3390/cancers13112791)
Supplement: Supplementary file 1 [file cancers-13-02791-s001.zip › cancers-1199860-supplementary/Supplementary Tables.xlsx]

## Sheet: Table S1. DNA QC
No	ID	Diagnosis Name	UV Conc.(ng/ul)	260/280	260/230	QUBIT Conc.(ng/ul)	Total Vol(ul)	Total Amt(ug)
1	CS11_14_03313	Pancreatic cancer	16.6	1.8	1.6	8	47.5	0.38
2	CS11_14_03326	Pancreatic cancer	40.3	1.9	3.3	24	44.17	1.06
3	CS11_14_03325	Pancreatic cancer	63.9	1.9	2.7	40	45.5	1.82
4	CS11_14_03324	Pancreatic cancer	53.9	2	2.7	29	45.17	1.31
5	CS11_14_03323	Pancreatic cancer	153.1	1.9	2.1	74	45.27	3.35
6	CS11_14_03319	Pancreatic cancer	13.3	2.1	0.6	6	48.33	0.29
7	CS11_14_03318	Pancreatic cancer	10.7	1.8	1.8	6	46.67	0.28
8	CS11_14_03317	Pancreatic cancer	75	1.9	2.4	37	44.59	1.65
9	CS11_14_03315	Pancreatic cancer	20.7	2	2	12	46.67	0.56
10	CS11_14_03314	Pancreatic cancer	11.7	1.9	1	5	46	0.23
11	CS11_14_03327	Pancreatic cancer	29.4	1.8	1.7	16	44.38	0.71
12	CS11_14_02284	Pancreatic cancer	5.6	2.3	2.2	5	46	0.23
13	CS11_14_02282	Pancreatic cancer	18.3	1.8	1.4	12	45	0.54
14	CS11_14_02281	Pancreatic cancer	7.3	1.6	1.8	6	45	0.27
15	CS11_14_02280	Pancreatic cancer	12.2	2.3	6	7	44.29	0.31
16	CS11_14_02279	Pancreatic cancer	8.8	1.6	-4	6	43.33	0.26
17	CS11_14_02278	Pancreatic cancer	45.3	2	2.5	32	44.38	1.42
18	CS11_14_02274	Pancreatic cancer	10.9	1.9	2.2	7	42.86	0.3
19	CS11_14_02272	Pancreatic cancer	101.9	1.9	2.1	81	44.94	3.64
20	CS11_14_02270	Pancreatic cancer	85.2	1.9	2.3	51	45.1	2.3
21	CS11_14_02269	Pancreatic cancer	13.1	1.6	1.7	4	47.5	0.19
22	CS11_14_02267	Pancreatic cancer	6	2.2	1.6	3	53.33	0.16
23	CS11_14_02266	Pancreatic cancer	13.7	2	1.8	11	43.64	0.48
24	CS11_14_02265	Pancreatic cancer	21.7	1.8	1.5	12	45.83	0.55
25	CS11_14_02264	Pancreatic cancer	15.2	2	1.1	10	78	0.78
26	CS11_14_02263	Pancreatic cancer	16.2	1.8	0.9	6	45	0.27
27	CS11_14_02262	Pancreatic cancer	9.7	1.9	0.9	7	45.71	0.32
28	CS11_14_02261	Pancreatic cancer	192.8	1.9	2.2	133	45.04	5.99
29	CS11_14_02260	Pancreatic cancer	29.1	1.9	1	17	45.29	0.77
30	CS11_14_02259	Pancreatic cancer	6.9	2.1	0.3	4	50	0.2
31	CS11_14_02258	Pancreatic cancer	28.8	1.8	1.1	15	44	0.66
32	CS11_14_02257	Pancreatic cancer	25.5	2	1.2	20	45	0.9
33	CS11_14_02303	Pancreatic cancer	19.7	1.9	3.7	14	45	0.63
34	CS11_14_02300	Pancreatic cancer	8.6	1.6	3.7	8	45	0.36
35	CS11_14_02299	Pancreatic cancer	66.9	2.1	2.5	56	44.82	2.51
36	CS11_14_02296	Pancreatic cancer	12.2	1.7	1.4	6	41.67	0.25
37	CS11_14_02291	Pancreatic cancer	28.2	2	1.9	16	45	0.72
38	CS11_14_02283	Pancreatic cancer	57.1	1.9	1.8	34	45	1.53
39	CS11_14_01501	Pancreatic cancer	33.2	1.9	1.5	24	74.58	1.79
40	CS11_14_01504	Pancreatic cancer	22.7	1.9	1.5	16	76.25	1.22
41	CS11_14_01503	Pancreatic cancer	106.8	1.9	1.9	57	74.74	4.26
42	CS11_14_01502	Pancreatic cancer	205.2	1.9	1.9	108	75	8.1
43	CS11_14_01505	Pancreatic cancer	22.3	1.9	1.3	15	74.67	1.12
44	CS11_14_01500	Pancreatic cancer	59.3	1.9	1.8	47	74.68	3.51
45	CS11_14_01499	Pancreatic cancer	66.1	1.9	1.5	36	44.44	1.6
46	CS11_14_01498	Pancreatic cancer	62.6	1.9	1.4	38	45	1.71
47	CS11_14_01497	Pancreatic cancer	41	1.9	1.4	22	44.55	0.98
48	D_15_00290_FN_CS	Pancreatic cancer	78.3	2	1.7	38	44.47	1.69
49	D_15_00291_FN_CS	Pancreatic cancer	101.1	1.9	1.6	56	44.82	2.51
50	D_15_00292_FN_CS	Pancreatic cancer	40.5	1.8	1.3	19	43.68	0.83
51	D_15_00293_FN_CS	Pancreatic cancer	142.2	1.9	1.9	72	45	3.24
52	D_15_00294_FN_CS	Pancreatic cancer	147.2	1.9	2	85	45.18	3.84
53	D_15_00295_FN_CS	Pancreatic cancer	97.6	2	1.8	59	45.08	2.66
54	D_15_00296_FN_CS	Pancreatic cancer	108.8	1.9	2	66	44.85	2.96
55	D_15_00298_FN_CS	Pancreatic cancer	49	1.9	1.3	24	44.17	1.06
56	D_15_00299_FN_CS	Pancreatic cancer	58.6	1.9	1.5	38	44.74	1.7
57	D_15_00300_FN_CS	Pancreatic cancer	24.2	1.8	0.7	8	46.25	0.37
58	D_15_00302_FN_CS	Pancreatic cancer	78.1	1.9	2	45	45.11	2.03
59	D_15_00303_FN_CS	Pancreatic cancer	85.5	2	1.3	53	45.09	2.39
60	D_15_00304_FN_CS	Pancreatic cancer	126.4	1.9	2.2	85	44.82	3.81
61	D_15_00305_FN_CS	Pancreatic cancer	39.7	2	1.7	28	44.64	1.25
62	D_15_00306_FN_CS	Pancreatic cancer	108.7	2	0.1	52	45.19	2.35
63	D_15_00307_FN_CS	Pancreatic cancer	148.5	1.9	1.9	72	45.14	3.25
64	D_15_00308_FN_CS	Pancreatic cancer	72.8	1.9	1.9	51	45.1	2.3
65	D_15_00309_FN_CS	Pancreatic cancer	60.7	1.9	1.8	33	44.55	1.47
66	D_15_00311_FN_CS	Pancreatic cancer	10.6	1.8	1.1	7	45.71	0.32
67	D_15_00312_FN_CS	Pancreatic cancer	47.9	2	0.1	20	44.5	0.89
68	D_15_00313_FN_CS	Pancreatic cancer	71.8	1.9	1.6	43	44.65	1.92
69	D_15_00316_FN_CS	Pancreatic cancer	633	1.9	1.8	212	45	9.54
70	D_15_00339_FN_CS	Pancreatic cancer	9.6	1.8	0.6	5	44	0.22
71	D_15_00340_FN_CS	Pancreatic cancer	19.4	2	0.9	6	48.33	0.29
72	D_15_00341_FN_CS	Pancreatic cancer	9.9	1.8	0.4	5	42	0.21
73	D_15_00343_FN_CS	Pancreatic cancer	20.3	2	1.1	12	45	0.54
74	D_15_00344_FN_CS	Pancreatic cancer	10.9	1.9	1.3	7	42.86	0.3
75	D_15_00346_FN_CS	Pancreatic cancer	29.7	2.1	1.7	15	44.67	0.67
76	D_15_00348_FN_CS	Pancreatic cancer	15.1	1.9	0.2	8	45	0.36
77	D_15_00349_FN_CS	Pancreatic cancer	19.5	1.9	0.9	11	44.55	0.49
78	D_15_00350_FN_CS	Pancreatic cancer	18.3	2	1.3	8	47.5	0.38
79	D_15_00351_FN_CS	Pancreatic cancer	47.6	1.9	1.2	26	44.62	1.16
80	D_15_00353_FN_CS	Pancreatic cancer	20.8	2.3	0	11	45.45	0.5
81	D_15_00355_FN_CS	Pancreatic cancer	64.9	1.8	1.5	33	44.55	1.47
82	D_15_00357_FN_CS	Pancreatic cancer	15.8	2	0.8	11	43.64	0.48
83	D_15_00360_FN_CS	Pancreatic cancer	30.7	1.9	0.2	21	44.29	0.93
84	D_15_00362_FN_CS	Pancreatic cancer	19.9	1.8	1.1	12	44.17	0.53
85	D_15_00363_FN_CS	Pancreatic cancer	256.4	1.9	2	80	45	3.6
86	D_15_00364_FN_CS	Pancreatic cancer	13.1	1.8	0.1	6	43.33	0.26
87	D_15_00365_FN_CS	Pancreatic cancer	19.5	1.9	0.6	8	46.25	0.37
88	D_15_00366_FN_CS	Pancreatic cancer	53.6	1.9	1.5	32	44.69	1.43
89	D_15_00367_FN_CS	Pancreatic cancer	12.6	2.1	0.6	6	48.33	0.29
90	D_15_00368_FN_CS	Pancreatic cancer	74.9	1.9	1.2	45	44.89	2.02
91	D_15_00370_FN_CS	Pancreatic cancer	22.5	2	0.4	9	46.67	0.42
92	D_15_00372_FN_CS	Pancreatic cancer	179.1	1.9	1.7	114	45	5.13
93	D_15_00373_FN_CS	Pancreatic cancer	12.2	2.1	0.3	5	48	0.24
94	D_15_00374_FN_CS	Pancreatic cancer	24.3	2	0.9	13	43.08	0.56
95	D_15_00375_FN_CS	Pancreatic cancer	18.5	2.2	0.7	9	45.56	0.41
96	D_15_00376_FN_CS	Pancreatic cancer	22.9	2	0.7	11	46.36	0.51
97	D_15_00379_FN_CS	Pancreatic cancer	17.6	2.2	1	8	45	0.36
98	D_15_00380_FN_CS	Pancreatic cancer	124.2	1.9	1.9	70	45	3.15
99	D_15_00381_FN_CS	Pancreatic cancer	31.4	1.9	1.2	15	45.33	0.68
100	D_15_00382_FN_CS	Pancreatic cancer	80.5	1.9	1.4	41	44.63	1.83
101	D_15_01389_TS_CS	Pancreatic cancer	43.8	1.9	1.1	44.0909	22	0.97
102	D_15_01390_TS_CS	Pancreatic cancer	98.3	1.9	0.6	45.3333	45	2.04
103	D_15_01391_TS_CS	Pancreatic cancer	24.4	2	0.7	43.75	16	0.7
104	D_15_01393_TS_CS	Pancreatic cancer	71.3	1.9	1.7	44.6296	54	2.41
105	D_15_01394_TS_CS	Pancreatic cancer	110	2	1.1	45	70	3.15
106	D_15_04152_FN_CS	Pancreatic cancer	5	2.5	0.3	2.54	59.06	0.15
107	D_15_04153_FN_CS	Pancreatic cancer	30.2	2.1	1.1	19.4	59.79	1.16
108	D_15_04154_FN_CS	Pancreatic cancer	206.1	1.9	2.1	137	60	8.22
109	D_15_04155_FN_CS	Pancreatic cancer	297.7	1.9	2.2	195	60	11.7
110	D_15_04156_FN_CS	Pancreatic cancer	22.4	2.1	0.9	13.9	59.71	0.83
111	D_15_04157_FN_CS	Pancreatic cancer	158.5	1.9	2	85.4	59.95	5.12
112	D_15_04159_FN_CS	Pancreatic cancer	10	1.9	0.6	6.08	59.21	0.36
113	D_15_04160_FN_CS	Pancreatic cancer	281.8	1.9	2	218	60	13.08
114	D_15_04162_FN_CS	Pancreatic cancer	219.6	1.9	2.3	140	60	8.4
115	D_15_04164_FN_CS	Pancreatic cancer	33.87	1.9	1.4	24.4	59.84	1.46
116	D_15_04165_FN_CS	Pancreatic cancer	180	1.9	2.3	102	60	6.12

## Sheet: Table S2. Sequencing QC stat
ID	GC	Q30	Dup Rate	PCT Onbate	Mean Target Coverage	On Target Coverage	Uniformity Rate	PR SCORE
CS11_14_03313	46	92.7	16.6	0.578221	805.02	377040556	0.94	93.98
CS11_14_03326	47	92.8	16.27	0.564101	806.91	377924908	0.94	93.37
CS11_14_03325	47	92.6	15.72	0.550923	790.32	370154631	0.95	93.98
CS11_14_03324	46	93.1	19.09	0.571367	782.49	366489736	0.94	93.98
CS11_14_03323	46	92.9	20.25	0.559028	811.22	379944614	0.93	93.98
CS11_14_03319	46	92.7	15.15	0.638382	1476.55	508659621	0.95	93.98
CS11_14_03318	47	92.7	15.24	0.638358	1305.16	449514010	0.96	93.98
CS11_14_03317	46	93.3	14.45	0.58793	846.37	396407907	0.93	93.98
CS11_14_03315	46	93.1	16.16	0.58612	772.4	361762928	0.94	93.98
CS11_14_03314	46	92.5	13.74	0.638001	1323.63	455980190	0.95	93.98
CS11_14_03327	46	92.9	13.3	0.552271	808.29	378571079	0.94	93.98
CS11_14_02284	47	92.6	47.47	0.487999	464.22	159917967	0.97	34.94
CS11_14_02282	47	93.1	24.72	0.569854	803.31	276732893	0.95	93.98
CS11_14_02281	46	93.1	32.25	0.572615	788.08	271487199	0.95	93.98
CS11_14_02280	47	92.4	36.35	0.535164	751.16	258767814	0.95	87.35
CS11_14_02279	46	93	27.97	0.572427	775.45	267135307	0.95	93.98
CS11_14_02278	46.5	93.2	26.69	0.556416	813.39	280206933	0.95	93.98
CS11_14_02274	46	93	38.79	0.556044	685.66	236204990	0.95	93.98
CS11_14_02272	46	93.6	36.05	0.575286	780.04	268653452	0.96	93.98
CS11_14_02270	47	93	12.05	0.629556	1009.65	347816758	0.95	93.98
CS11_14_02269	46	93.1	15.74	0.629147	1049.47	361531916	0.92	93.98
CS11_14_02267	46	93.6	11.35	0.653983	1047.48	360847091	0.93	93.98
CS11_14_02266	46	93.2	16.23	0.634054	958.526	330264975	0.93	93.98
CS11_14_02265	46	93.1	11	0.627978	824.26	283951089	0.93	93.98
CS11_14_02264	45	93.3	7.78	0.632447	722.37	248849856	0.91	92.17
CS11_14_02263	44	94.5	7.01	0.644845	626.73	215886110	0.85	77.11
CS11_14_02262	45	93.8	5.98	0.649624	618.64	213116375	0.91	88.55
CS11_14_02261	45	93.6	9.49	0.638344	619.23	213320169	0.9	90.96
CS11_14_02260	45	93.2	7.05	0.648912	596.6	205476528	0.91	83.73
CS11_14_02259	44	94	5.33	0.656403	621.12	213922760	0.83	72.89
CS11_14_02258	45	93.4	6.51	0.649054	638.93	220055816	0.92	90.96
CS11_14_02257	45	93.5	9.32	0.63772	646.04	222553475	0.91	82.53
CS11_14_02303	46	93	27.69	0.569451	740.51	255100614	0.95	93.98
CS11_14_02300	46	92.6	39.01	0.556148	767.45	264428886	0.96	93.98
CS11_14_02299	46	92.3	31.82	0.557698	791.569	272805386	0.95	93.98
CS11_14_02296	46	93	34.93	0.539807	729.22	251210788	0.95	91.57
CS11_14_02291	46	93.4	29.44	0.568378	794.91	273840786	0.94	89.16
CS11_14_02283	46	93	29.73	0.569264	749.35	258144824	0.95	90.96
CS11_14_01501	45	91.2	10.59	0.668821	1180.7	406816878	0.91	93.98
CS11_14_01504	45	90.6	9.2	0.661464	1387.98	478146395	0.92	93.98
CS11_14_01503	45	91.6	11.79	0.652619	1171.91	403788519	0.94	93.98
CS11_14_01502	45	90.4	6.85	0.664404	1003.08	345552558	0.92	93.98
CS11_14_01505	45	91.3	10.28	0.643247	1128.93	388977475	0.91	93.98
CS11_14_01500	45	90.1	8.42	0.667557	1118.87	385561871	0.92	93.98
CS11_14_01499	45	90.2	10.12	0.660579	1249.76	430532717	0.92	93.98
CS11_14_01498	45	90.1	10.86	0.671161	1240.52	427346729	0.93	93.98
CS11_14_01497	45	90.3	15.66	0.649451	1476.55	508897057	0.94	93.98
D_15_00290_FN_CS	47	92.2	18.16	0.655693	1149.27	538273290	0.93	93.98
D_15_00291_FN_CS	48	92.3	34.05	0.693875	998.24	467535545	0.9	93.98
D_15_00292_FN_CS	47	91.8	20.55	0.629008	1110.33	520037060	0.94	93.98
D_15_00293_FN_CS	47	92.2	19.74	0.645512	1130.28	529380872	0.95	93.98
D_15_00294_FN_CS	47	91.8	16.18	0.63934	1152.27	539677617	0.93	93.98
D_15_00295_FN_CS	46	92.2	14.84	0.619734	1148.79	538050632	0.92	93.98
D_15_00296_FN_CS	47	92.6	19.64	0.675677	1001.62	469122540	0.92	93.98
D_15_00298_FN_CS	47	93.1	15.49	0.642671	1097.58	514063575	0.93	93.98
D_15_00299_FN_CS	47	92.9	15.54	0.624933	976.5	457355780	0.93	93.98
D_15_00300_FN_CS	45.5	92.2	7.88	0.571551	875.13	409876315	0.92	93.98
D_15_00302_FN_CS	47	92.6	20.52	0.658824	942.12	441252539	0.93	93.98
D_15_00303_FN_CS	47	92.9	25.61	0.672306	1008.48	472332057	0.92	90.36
D_15_00304_FN_CS	47	93.2	18.15	0.638112	1120.69	524890280	0.92	93.98
D_15_00305_FN_CS	47	91.7	19.63	0.631882	1107.3	518615154	0.93	93.98
D_15_00306_FN_CS	47	90.7	17.9	0.640094	1156.88	541836731	0.93	93.98
D_15_00307_FN_CS	46.5	92.1	17.23	0.612557	1154.75	540842899	0.9	93.98
D_15_00308_FN_CS	46.5	91.8	22.27	0.647989	1019.63	477556069	0.93	93.98
D_15_00309_FN_CS	46	92.4	17.9	0.645912	1133.5	530889467	0.91	93.98
D_15_00311_FN_CS	46	91.4	9.49	0.564672	833.5	390379185	0.94	93.98
D_15_00312_FN_CS	47	91.7	22.88	0.648509	905.3	424005939	0.93	93.98
D_15_00313_FN_CS	46.5	92.6	15.49	0.657094	949.55	444734375	0.91	93.98
D_15_00316_FN_CS	47	93.1	8.72	0.640518	1170.79	548353577	0.92	93.98
D_15_00339_FN_CS	46	91.5	14.67	0.584434	807.08	378006308	0.94	93.98
D_15_00340_FN_CS	46.5	91.6	8.45	0.576203	910.25	426325487	0.94	93.98
D_15_00341_FN_CS	46.5	91.7	14.75	0.591625	934.83	437837150	0.94	93.98
D_15_00343_FN_CS	48.5	91.7	19.93	0.631063	853.11	399562245	0.93	93.98
D_15_00344_FN_CS	46.5	91.4	13.6	0.574036	849.68	397955537	0.95	93.98
D_15_00346_FN_CS	47	92.7	24.02	0.653712	1001.42	469028539	0.92	90.36
D_15_00348_FN_CS	47	91	12.3	0.563044	817.07	382682748	0.94	93.98
D_15_00349_FN_CS	48	92.5	22.55	0.651419	906.67	424648475	0.8	89.16
D_15_00350_FN_CS	46	91.8	12.75	0.625459	1087.3	509247910	0.93	93.98
D_15_00351_FN_CS	47	91.4	7.58	0.676068	982.96	460379331	0.93	93.98
D_15_00353_FN_CS	47	91.3	7.43	0.696556	959.6	449442389	0.93	93.98
D_15_00355_FN_CS	46	91.4	7.68	0.698776	992.41	464809360	0.92	93.98
D_15_00357_FN_CS	47	91.4	9.74	0.658884	1040.45	487305092	0.93	93.98
D_15_00360_FN_CS	47	91.6	7.04	0.644235	943.75	442014792	0.93	93.98
D_15_00362_FN_CS	47	91.7	6.75	0.66782	981.59	459739019	0.92	93.98
D_15_00363_FN_CS	47	91.3	5.99	0.586117	1393.97	652880255	0.9	93.98
D_15_00364_FN_CS	46.5	91.5	9.51	0.638022	1001.29	468964171	0.93	93.98
D_15_00365_FN_CS	47	91.1	8.29	0.620408	1035.08	484791626	0.93	93.98
D_15_00366_FN_CS	46	91.9	4.92	0.547699	912.71	427479492	0.92	93.98
D_15_00367_FN_CS	44	92	7.61	0.536993	790.22	370107070	0.86	90.36
D_15_00368_FN_CS	46.5	91.3	6.88	0.624843	1158	542361618	0.93	93.98
D_15_00370_FN_CS	45	92.5	6.59	0.664012	1055.57	494387944	0.9	93.98
D_15_00372_FN_CS	47	91.9	5.98	0.66157	960.48	449854600	0.93	93.98
D_15_00373_FN_CS	46	91.9	8.33	0.580571	762.52	357136708	0.94	93.98
D_15_00374_FN_CS	47	91.3	6.56	0.649979	992.83	465004766	0.94	93.98
D_15_00375_FN_CS	47	91.4	6.24	0.665204	1016.37	476028230	0.93	93.98
D_15_00376_FN_CS	46.5	91.4	6.02	0.630229	1078.12	504952422	0.93	93.98
D_15_00379_FN_CS	47	91.4	8.93	0.600893	810.59	379649818	0.93	93.98
D_15_00380_FN_CS	47	91	7.03	0.658266	1117.16	523235140	0.93	93.98
D_15_00381_FN_CS	47	91.6	8.44	0.649722	955.44	447494092	0.94	93.98
D_15_00382_FN_CS	47	93	18.99	0.612038	1015.25	475503831	0.91	90.96
D_15_01389_TS_CS	45	91.3	6.97	0.51492	821.14	1024858793	0.83	96.39
D_15_01390_TS_CS	45	90.9	6.53	0.546171	992.92	1239255905	0.84	100
D_15_01391_TS_CS	45	90.9	9.15	0.551478	979.3	1222257524	0.84	100
D_15_01393_TS_CS	45	90.6	8.99	0.555263	949.44	1184986811	0.82	98.19
D_15_01394_TS_CS	45	91.6	7.24	0.567952	1019.71	1272987312	0.81	98.8
D_15_04152_FN_CS	45	91.1	17.88	0.581104	968.23	1208259466	0.89	98.8
D_15_04153_FN_CS	46	89.1	17.65	0.592653	982.96	1226724326	0.84	100
D_15_04154_FN_CS	46	88.7	14.82	0.603088	1013.24	1264725790	0.84	100
D_15_04155_FN_CS	46	89.2	16.96	0.600189	1046.74	1306167114	0.84	100
D_15_04156_FN_CS	46	89.9	16.35	0.592189	980.2	1223398866	0.84	100
D_15_04157_FN_CS	46	89.6	15.44	0.581181	1019.74	1272757171	0.84	100
D_15_04159_FN_CS	46	88.9	14.65	0.589092	1084.91	1354042309	0.83	100
D_15_04160_FN_CS	47	88.8	13.59	0.584913	1159.07	1446357763	0.84	100
D_15_04162_FN_CS	46	89.7	16.29	0.572002	986.58	1231314725	0.84	99.4
D_15_04164_FN_CS	46	89	15.2	0.592252	896.05	1118053661	0.84	99.4
D_15_04165_FN_CS	46	88.5	15.39	0.596606	953.6	1189865804	0.82	100

## Sheet: Table S3. CancerSCAN gene list
Abbreviations	Name of Genes
ABL1	Abelson murine leukemia viral oncogene homolog 1
AKT1	v-akt murine thymoma viral oncogene homolog 1
AKT2	v-akt murine thymoma viral oncogene homolog 2
AKT3	v-akt murine thymoma viral oncogene homolog 3
ALK	anaplastic lymphoma receptor tyrosine kinase
APC	adenomatous polyposis coli
ARID1A	AT rich interactive domain 1A
ARID1B	AT rich interactive domain 1B
ARID2	AT-rich interactive domain-containing protein 2
ATM	Ataxia telangiectasia mutated serine/threonine kinase
ATRX	alpha thalassemia/mental retardation syndrome X-linked
AURKA	aurora kinase A
AURKB	aurora kinase B
BCL2	B-cell lymphoma 2
BRAF	v-raf murine sarcoma viral oncogene homolog B
BRCA1	BReast CAncer gene 1
BRCA2	BReast CAncer gene 2
CDH1	cadherin 1, type 1, E-cadherin (epithelial)
CDK4	cyclin-dependent kinase 4
CDK6	cyclin-dependent kinase 6
CDKN2A	cyclin-dependent kinase inhibitor 2A
CSF1R	colony stimulating factor 1 recepto
CTNNB1	Catenin beta-1
DDR2	Discoidin domain-containing receptor 2
EGFR	epidermal growth factor receptor
EPHB4	Ephrin type-B receptor 4
ERBB2	Receptor tyrosine-protein kinase erbB-2
ERBB3	Receptor tyrosine-protein kinase erbB-3
ERBB4	Receptor tyrosine-protein kinase erbB-4
EWSR1	Ewing sarcoma breakpoint region 1
EZH2	Enhancer of zeste homolog 2
FBXW7	F-box/WD repeat-containing protein 7
FGFR1	Fibroblast growth factor receptor 1
FGFR2	Fibroblast growth factor receptor 2
FGFR3	Fibroblast growth factor receptor 3
FLT3	Fms-like tyrosine kinase 3
GNA11	Guanine nucleotide-binding protein subunit alpha-11
GNAQ	Guanine nucleotide-binding protein G(q) subunit alpha
GNAS	Guanine nucleotide-binding protein G(s) subunit alpha
HNF1A	Hepatocyte nuclear factor 1-alpha
HRAS	Harvey rat sarcoma
IDH1	Isocitrate dehydrogenase 1
IDH2	Isocitrate dehydrogenase 2
IGF1R	insulin-like growth factor 1
ITK	interleukin-2-inducible T-cell kinase
JAK1	Janus kinase 1
JAK2	Janus kinase 2
JAK3	Janus kinase 3
KDR	Kinase insert domain receptor
KIT	proto-oncogene c-Kit or tyrosine-protein kinase Kit or CD117
KRAS	V-Ki-ras2 Kirsten rat sarcoma viral oncogene homolog
MDM2	Mouse double minute 2 homolog
MET	MET proto-oncogene, receptor tyrosine kinase
MLH1	MutL homolog 1, colon cancer, nonpolyposis type 2 (E. coli)
MPL	myeloproliferative leukemia protein
MTOR	mechanistic target of rapamycin
NF1	Neurofibromatosis type 1
NOTCH1	Notch homolog 1, translocation-associated (Drosophila)
NPM1	nucleophosmin (nucleolar phosphoprotein B23, numatrin)
NRAS	neuroblastoma RAS viral (v-ras) oncogene homolog
NTRK1	neurotrophic tyrosine kinase, receptor, type 1
PDGFRA	platelet-derived growth factor receptor, alpha polypeptide
PDGFRB	platelet-derived growth factor receptor, beta polypeptide
PIK3CA	phosphatidylinositol-4,5-bisphosphate 3-kinase, catalytic subunit alpha
PIK3R1	phosphoinositide-3-kinase, regulatory subunit 1 (alpha)
PTCH1	patched 1
PTCH2	patched 2
PTEN	phosphatase and tensin homolog
PTPN11	protein tyrosine phosphatase, non-receptor type 11
RB1	retinoblastoma 1
RET	ret proto-oncogene
ROS1	Proto-oncogene tyrosine-protein kinase ROS
SMAD4	Mothers against decapentaplegic homolog 4,
SMARCB1	SWI/SNF related, matrix associated, actin dependent regulator of chromatin, subfamily b, member 1
SMO	Smoothened
SRC	proto-oncogene c-Src
STK11	Serine/threonine kinase 11
SYK	spleen tyrosine kinase
TERT	telomerase reverse transcriptase
TMPRSS2	transmembrane protease, serine 2
TOP1	DNA topoisomerase 1
TP53	Tumor protein p53
VHL	Von Hippel–Lindau
